# Supplementary material for: Robot Assistance in Dynamic Smart Environments—A Hierarchical Continual Planning in the Now Framework
Source: Sensors (Basel). 2019 Nov 7;19(22):4856. doi: 10.3390/s19224856 (PMC6891406; doi:10.3390/s19224856)
Supplement: Supplementary file 1 [file sensors-19-04856-s001.zip]

Archive with 2 entries (2 files):
- open_blinds.mp4
- switch_on_light.mp4
